# Supplementary material for: Phytochemical Analysis, Antioxidant Activity, and Inhibition of Digestive Enzymes of Carica papaya L. Leaf
Source: Molecules. 2026 Jul 7;31(13):2394. doi: 10.3390/molecules31132394 (PMC13363069; doi:10.3390/molecules31132394)
Supplement: Supplementary file 1 [file molecules-31-02394-s001.zip]

Archive with 1 entries (1 files):
- molecules-4391788-supplementary.pdf
